# Supplementary material for: X-Ray Structures, Intermolecular Interactions, and Structural Transformations of Dihydroquercetin Solvates and Polymorphs
Source: Pharmaceutics. 2025 Nov 23;17(12):1512. doi: 10.3390/pharmaceutics17121512 (PMC12736233; doi:10.3390/pharmaceutics17121512)
Supplement: Supplementary file 1 [file pharmaceutics-17-01512-s001.zip]

Archive with 1 entries (1 files):
- pharmaceutics-3947061-supplementary.pdf
